# Supplementary material for: Prevalence of sleep disturbances and long-term reduced health-related quality of life after critical care: a prospective multicenter cohort study
Source: Crit Care. 2008 Aug 1;12(4):R97. doi: 10.1186/cc6973 (PMC2575585; doi:10.1186/cc6973)
Supplement: Additional file 1 — An Excel file presenting the sleep instruments used in the present study. [file cc6973-S1.xls]

## Sheet: Blad1
Appendix Sleep instrument used in the study
Instrument						Answers
Basic Nordic Sleep Questionnaire (BNSQ)
have you had difficulties in falling asleep during the last month?						1 never or <ones/mth, 2 <ones/week, 3 1-2 times /week, 4 3-5 times/week, 5 daily or almost daily
how have you slept during the last month?						1 good, 2 quite good, 3 neither good nor bad, 4 quite bad, 5 poor
how long time do you normaly sleep per night?						hours
how long time do you need to sleep per night?						hours
Public health survey
how often do you feel that you had difficulties in falling asleep						1 never, 2 seldom or sometimes/year, 3 sometimes/mth, 4 mostly or sometimes/week,
						5 daily or almost daily
how do you estimate your sleep quality as a hole						1 very good, 2 quite good, 3 neither good nor bad, 4 quite bad, 5 very bad
how long time do you normaly sleep						hours and minutes
how long time do you need to sleep						hours and minutes
Intensive care group
how was your overall sleep before the intensive care period?						1 good, 2 quite good, 3 neither good nor bad, 4 quite bad, 5 poor
The answers were dicotomiced and compared as follows:
the severity of difficulties in falling asleep; 0=(no) answer 1 and 2 in BNSQ or 1,2 and 3 in public health survey, 1= (yes) answer 3, 4 and 5 in BNSQ or 4 and 5
in the public health survey
quality of sleep; 0=(good) answer 1, 2 and 3 in BNSQ or 1, 2 and 3 in the public health survey, 1= (poor) 4 and 5 in BNSQ or 4 and 5 in the public health survey
sleep deficit; deficit between the normaly sleep time compared to need for sleep, 0= (good) no deficit or need for sleep less than habitually, 1= ( bad) need for sleep
higher than habitually
There were different internal dropouts in the sleep questionnaire answers.
